# Supplementary material for: Engineered extracellular vesicles enriched with the miR‐214/199a cluster enhance the efficacy of chemotherapy in ovarian cancer
Source: Mol Oncol. 2026 Feb 13:10.1002/1878-0261.70224. Online ahead of print. doi: 10.1002/1878-0261.70224 (PMC13398902; doi:10.1002/1878-0261.70224)
Supplement: Supplementary file 11 — Table S5. Protein enrichment analysis of m214‐sEVs. [file MOL2-9999-0-s011.xlsx]

## Sheet: GO_Molecular_Function_2021_tabl
Term	Overlap	P-value	Adjusted P-value	Old P-value	Old Adjusted P-value	Odds Ratio	Combined Score	Genes
cadherin binding (GO:0045296)	71/322	2.45014e-42	1.30103e-39	0	0	10.7614	1031.07	ITGB1;YWHAE;HSP90AB1;YWHAB;CTNND1;OLA1;ENO1;PARK7;F11R;PCMT1;CDH5;ATIC;CAPZB;KIF5B;BSG;RACK1;CLIC1;SPTAN1;ANXA1;ANXA2;YWHAZ;EEF1G;PKM;FSCN1;CDH13;MYH9;TAGLN2;ITGA6;EZR;PFN1;TLN1;ALDOA;CD46;VCL;EPHA2;MACF1;RAB1A;AHNAK;SLC3A2;IQGAP1;NDRG1;RTN4;LDHA;PCBP1;PRDX1;CTNNA1;FLNA;FLNB;CCT8;RPL15;RPS2;S100A11;SPTBN1;HSPA8;HSPA5;IDH1;RDX;EEF2;PAICS;PRDX6;VASN;PPP1CA;EHD1;RAB10;PPFIBP1;EHD4;FASN;CAPZA1;CTNNB1…
RNA binding (GO:0003723)	111/1406	5.80008e-23	1.53992e-20	0	0	3.34914	171.481	RPL4;EIF4A2;EIF4A1;PEBP1;ENO1;PARK7;RPL7;RPS14;LGALS1;RPS16;RPL18A;CPNE3;SLC16A3;RPS9;RPL23;ACTN1;RPS6;ANXA11;RPSA;ACTN4;HLA-A;EEF1A1;NCL;SUB1;FSCN1;SRSF3;SUCLG1;KCTD12;FKBP4;PFN1;EZR;PPIA;KPNB1;MACF1;VCP;STXBP1;TXN;RTN4;STIP1;HNRNPDL;S100A16;PRDX1;PCBP1;PCBP2;SPTBN1;HSPA8;FDPS;RDX;GOT2;MSN;PA2G4;EEF2;CS;FASN;RPL27A;UBE2N;ACO1;UBA1;YWHAE;ARF1;HSP90AB1;CLTC;RPLP0;GDI2;HSPB1;HMGB1;TUBA1B;RACK1;ANXA…
nucleoside-triphosphatase activity (GO:0017111)	43/278	1.44707e-19	2.02639e-17	0	0	6.6003	286.318	RAB1A;VCP;RALA;RAB3A;RAB5C;RAB1B;CLU;GNAI2;RAP1B;CDC42;GNA13;NRAS;RAP1A;RRAS;GNA11;RAC2;RAC1;TPPP;RAB6A;DNM1L;RAB8B;RAB2A;HSP90AA1;MX1;RHOG;RRAS2;EEF2;RHOA;RAB11A;RAP2C;EEF1A1;MYL6;RAB14;GNB2;EEF1A2;RAB35;GNB1;GNAS;RAB18;MYH9;HSPA1B;RAN;RAB7A
guanyl ribonucleotide binding (GO:0032561)	38/214	1.52647e-19	2.02639e-17	0	0	7.73936	335.317	ARF4;ARF1;RALA;RAB5C;RAB1B;RAP1B;CDC42;TUBA1B;NRAS;TUBB6;TUBA1A;RAP1A;RRAS;TUBB3;ANXA6;RAC2;RAC1;RAB6A;RAB8B;TGM2;RAB2A;TUBB;NME2;RHOG;RRAS2;TUBB4B;RHOA;NME1;RAP2C;EEF1A1;RAB10;GLUD1;RAB14;RAB35;RAB18;RAN;ARF6;RAB7A
purine ribonucleoside triphosphate binding (GO:0035639)	55/460	2.42886e-19	2.57944e-17	0	0	4.96724	212.904	ARF4;ARF1;HSP90AB1;OLA1;TUBA1B;TUBB6;TUBA1A;TUBB3;ANXA6;RAC2;RAC1;TGM2;RAB2A;HSP90AA1;TUBB;RHOG;RRAS2;SYN2;RHOA;SYN1;NME1;RAP2C;EEF1A1;PSMA6;ACLY;RAB35;MYH9;ARF6;RAB7A;RALA;RAB1B;ATP1A1;RAP1B;CDC42;PTPA;NRAS;RAP1A;RRAS;PGK1;RAB6A;HSPA8;HSPA5;HSPA4;TUBB4B;RAB10;GLUD1;PPP5C;PFKL;ACTC1;RAB14;ABCE1;PFKM;HSPA1B;PFKP;RAN
GTPase activity (GO:0003924)	37/216	1.62812e-18	1.44088e-16	0	0	7.39447	302.871	RAB1A;RALA;RAB3A;RAB5C;RAB1B;GNAI2;RAP1B;CDC42;GNA13;NRAS;RAP1A;RRAS;GNA11;RAC2;RAC1;TPPP;RAB6A;DNM1L;RAB8B;RAB2A;MX1;RHOG;RRAS2;EEF2;RHOA;RAB11A;RAP2C;EEF1A1;RAB14;GNB2;EEF1A2;RAB35;GNB1;GNAS;RAB18;RAN;RAB7A
GTP binding (GO:0005525)	34/189	8.53079e-18	6.47121e-16	0	0	7.81325	307.083	ARF4;ARF1;RALA;RAB1B;RAP1B;CDC42;TUBB6;TUBA1B;NRAS;RAP1A;TUBA1A;RRAS;TUBB3;ANXA6;RAC2;RAC1;RAB6A;TGM2;RAB2A;TUBB;RHOG;RRAS2;TUBB4B;RHOA;NME1;EEF1A1;RAP2C;RAB10;GLUD1;RAB14;RAB35;RAN;ARF6;RAB7A
GDP binding (GO:0019003)	18/67	3.50177e-13	2.3243e-11	0	0	12.7787	366.496	RAB2A;RALA;RAB5C;NME2;RRAS2;RAP2C;RAP1B;RAB10;NRAS;RAP1A;RRAS;RAB14;RAB35;RAB18;RAN;RAB8B;ARF6;RAB7A
ubiquitin protein ligase binding (GO:0031625)	33/265	1.47283e-12	8.68969e-11	0	0	5.03697	137.226	YWHAE;GPI;VCP;RALA;HSP90AB1;ARRB1;CLU;RTN4;ACTG1;HSPD1;TUBA1B;UCHL1;PCBP2;CKB;RPS27A;DNM1L;HSPA8;HSP90AA1;TPI1;HSPA5;RPL23;TUBB;ISG15;PA2G4;PRDX6;YWHAZ;PRKAR1A;TCP1;UBE2N;HSPA1B;VCL;OTUB1;CUL4B
ubiquitin-like protein ligase binding (GO:0044389)	33/282	8.27774e-12	4.39548e-10	0	0	4.68893	119.649	YWHAE;GPI;VCP;RALA;HSP90AB1;ARRB1;CLU;RTN4;ACTG1;HSPD1;TUBA1B;UCHL1;PCBP2;CKB;RPS27A;DNM1L;HSPA8;HSP90AA1;TPI1;HSPA5;RPL23;TUBB;ISG15;PA2G4;PRDX6;YWHAZ;PRKAR1A;TCP1;UBE2N;HSPA1B;VCL;OTUB1;CUL4B
endopeptidase inhibitor activity (GO:0004866)	19/115	7.18283e-10	3.46735e-08	0	0	6.88045	144.862	SERPINA3;CSTB;ITIH4;USP14;SERPINA1;AMBP;ANXA2;AHSG;SERPINE1;SERPINF2;SERPINA6;SERPINA7;KNG1;AGT;BIN1;FETUB;SERPING1;SPP2;GAPDH
lipoprotein particle receptor binding (GO:0070325)	2022-10-28	2.93737e-09	1.29979e-07	0	0	19.0826	374.892	LRP1;CLTC;LANCL1;APOA2;APOA1;APOC3;AP2A1;CLU;HSPG2;AP2M1
MHC class II protein complex binding (GO:0023026)	2022-08-17	8.59994e-09	3.51275e-07	0	0	30.4386	565.29	YWHAE;HSPA8;HSP90AA1;HSP90AB1;PKM;CD81;ANXA11;ATP1B1
kinase binding (GO:0019900)	37/461	2.09081e-08	7.93014e-07	0	0	3.08198	54.4991	HSP90AB1;MVP;CLTC;PEBP1;HSPB1;ILK;AP2A1;IQGAP1;PARK7;PPP1CB;CDC42;RPS3;RAC2;FLNA;RAC1;SLC12A2;NPM1;GSN;PGAM1;CAV1;RPS6;RHOG;ADAM10;MSN;EEF2;YWHAZ;SNAP91;RHOA;SYN1;EEF1A1;PFKL;CDC37;EEF1A2;CTNNB1;CALM3;PFKM;LIMS1
protein kinase binding (GO:0019901)	39/506	2.59467e-08	9.18514e-07	0	0	2.95376	51.594	ITGB1;GSTP1;MVP;CLTC;PEBP1;HSPB1;ILK;AP2A1;IQGAP1;PPP1CB;CDC42;CDH5;RACK1;RPS3;RAC2;ITGAV;RAC1;YWHAG;SLC12A2;HSP90AA1;NPM1;CAVIN2;PGAM1;CAV1;RPS6;RHOG;ADAM10;MSN;EEF2;YWHAZ;SNAP91;RHOA;SYN1;EEF1A1;PRKAR1A;EEF1A2;CALM3;EZR;LIMS1
actin binding (GO:0003779)	21/177	4.19722e-08	1.39295e-06	0	0	4.68214	79.532	ITGB1;CAP1;MACF1;GSN;RDX;ARPC1A;ACTN4;CAPZB;MAP1B;CAPZA1;MAP1A;COTL1;FSCN1;MYH9;FLNB;EZR;PFN1;ALDOA;GC;VCL;PFN2
protein homodimerization activity (GO:0042803)	44/636	7.78648e-08	2.43213e-06	0	0	2.63606	43.1479	SCARB2;HSP90AB1;PDCD6;HSPB1;ENO1;PARK7;TXN;F11R;SRM;PTPA;DPP4;ATIC;S100A16;RACK1;FLNA;TPPP;DNM1L;CRYM;B2M;S100A11;S100A10;SNX6;GSTM2;HSP90AA1;NPM1;G6PD;ACOT7;TPI1;PDCD6IP;TPM4;AMBP;HMGCS1;MME;GDF15;ACTN1;IDH1;SERPINF2;APOA2;ADAM10;ACTN4;PECAM1;MYH9;TKT;PAFAH1B2
lipase inhibitor activity (GO:0055102)	2022-06-10	1.04733e-07	3.08962e-06	0	0	51.1977	822.842	ANXA4;APOC2;ANXA5;APOC1;APOA2;APOC3
protease binding (GO:0002020)	16/118	2.7415e-07	7.66178e-06	0	0	5.42229	81.9285	ITGB1;CSTB;VCP;SERPINA1;ANXA2;ITGA3;ITGB3;SERPINE1;SERPINF2;CLTC;FN1;PARK7;SRI;DPP4;BIN1;ITGAV
metal ion binding (GO:0046872)	36/517	1.04752e-06	2.68405e-05	0	0	2.63051	36.2197	SPARC;LRP1;PDCD6;DYSF;IQGAP1;SRI;THBS1;CDH5;PPP3CA;S100A16;ANXA6;ANXA7;TPPP;CAPN1;S100A11;PGM1;S100A10;TGM2;ANXA1;GSN;ANXA2;TPM4;HSPA5;ANXA3;ANXA4;IDH1;ANXA5;IDH2;ANXA11;NME1;PPA1;CDH13;CALM3;HPRT1;TKT;RAN
calcium ion binding (GO:0005509)	28/348	1.06149e-06	2.68405e-05	0	0	3.0561	42.0392	SPARC;LRP1;PDCD6;DYSF;IQGAP1;SRI;THBS1;PPP3CA;CDH5;S100A16;ANXA6;ANXA7;CAPN1;S100A11;S100A10;TGM2;ANXA1;GSN;ANXA2;TPM4;HSPA5;ANXA3;ANXA4;ANXA5;ANXA11;CDH13;CALM3;TKT
phospholipase inhibitor activity (GO:0004859)	2022-05-10	4.31582e-06	0.000104168	0	0	34.0702	420.876	ANXA1;ANXA2;ANXA4;ANXA5;APOC1
serine-type endopeptidase inhibitor activity (GO:0004867)	1960-10-01	7.37704e-06	0.000170313	0	0	6.85841	81.0467	SERPINA3;SERPINA1;ANXA2;AMBP;SERPINE1;SERPINF2;SERPING1;SERPINA6;SERPINA7;AGT
dihydropyrimidinase activity (GO:0004157)	2022-04-06	9.68592e-06	0.000214301	0	0	68.0315	785.413	DPYSL5;DPYSL2;DPYSL3;CRMP1
peptidase inhibitor activity (GO:0030414)	1940-08-01	1.51768e-05	0.000322355	0	0	8.55071	94.8764	CSTB;ITIH4;USP14;AHSG;SERPINF2;SPP2;FETUB;KNG1
exopeptidase activity (GO:0008238)	1953-09-01	1.80725e-05	0.000369095	0	0	7.00406	76.4921	DPP4;NPEPPS;MME;ANPEP;GGH;PRCP;LAP3;CNDP1;CNDP2
insulin-like growth factor I binding (GO:0031994)	2022-05-13	2.0514e-05	0.000403441	0	0	21.2906	229.819	IGFBP5;ITGB3;IGFBP2;ITGA6;ITGAV
cell-cell adhesion mediator activity (GO:0098632)	1942-08-01	2.21444e-05	0.000419953	0	0	8.04689	86.246	RAB10;ANXA1;ANXA2;BSG;NPTN;CD47;S100A11;PPP1CA
myosin binding (GO:0017022)	1956-09-01	2.86181e-05	0.000524007	0	0	6.55597	68.5851	RAB10;RALA;RAB3A;GSN;ACTC1;RAB14;RAB6A;RHOA;RAB11A
protein heterodimerization activity (GO:0046982)	17/188	3.20577e-05	0.000567422	0	0	3.43036	35.4973	ITGB1;YWHAE;TPM4;ITGA3;KRT1;APOA2;ATP1A1;SRI;KRT10;ATP1B1;PPP2CA;SDCBP;PPP2R1A;PAFAH1B2;RAN;YWHAH;PAFAH1B1
disordered domain specific binding (GO:0097718)	2022-06-23	3.65809e-05	0.000607015	0	0	12.0385	122.985	HSP90AA1;HSP90AB1;CLTC;FN1;CALM3;GAPDH
low-density lipoprotein particle receptor binding (GO:0050750)	2022-06-23	3.65809e-05	0.000607015	0	0	12.0385	122.985	CLTC;LANCL1;AP2A1;CLU;HSPG2;AP2M1
double-stranded RNA binding (GO:0003725)	1973-10-01	4.35083e-05	0.000673067	0	0	5.43953	54.6268	EIF4A1;TUBA1B;HSP90AB1;ACTN1;CLTC;MSN;SLC3A2;VIM;TUBB4B;HSPD1
endopeptidase regulator activity (GO:0061135)	1946-08-01	4.42519e-05	0.000673067	0	0	7.19837	72.168	CSTB;ITIH4;USP14;AHSG;SERPINF2;SPP2;FETUB;KNG1
insulin-like growth factor binding (GO:0005520)	2022-05-15	4.56317e-05	0.000673067	0	0	17.0307	170.22	IGFBP5;ITGB3;IGFBP2;ITGA6;ITGAV
myosin V binding (GO:0031489)	2022-05-15	4.56317e-05	0.000673067	0	0	17.0307	170.22	RAB10;RAB3A;RAB14;RAB6A;RAB11A
ATP binding (GO:0005524)	21/278	5.89171e-05	0.00084554	0	0	2.82718	27.535	HSPA8;HSP90AA1;HSP90AB1;HSPA5;HSPA4;OLA1;ATP1A1;SYN2;SYN1;NME1;PTPA;ACLY;PPP5C;PFKL;ACTC1;PGK1;MYH9;ABCE1;PFKM;HSPA1B;PFKP
calcium-dependent phospholipid binding (GO:0005544)	1950-08-01	8.23134e-05	0.0010948	0	0	6.51146	61.2402	ANXA1;ANXA2;ANXA3;ANXA4;ANXA5;DYSF;ANXA6;CPNE3
cholesterol binding (GO:0015485)	1950-08-01	8.23134e-05	0.0010948	0	0	6.51146	61.2402	SCARB2;CD81;CAV1;ANXA6;APOA2;APOA1;APOC3;APOD
adenyl ribonucleotide binding (GO:0032559)	22/306	8.24709e-05	0.0010948	0	0	2.68129	25.2123	HSPA8;HSP90AA1;HSP90AB1;HSPA5;HSPA4;OLA1;ATP1A1;SYN2;SYN1;NME1;PTPA;GLUD1;ACLY;PPP5C;PFKL;ACTC1;PGK1;MYH9;ABCE1;PFKM;HSPA1B;PFKP
cadherin binding involved in cell-cell adhesion (GO:0098641)	2022-05-18	0.0001212	0.00156355	0	0	13.0985	118.123	RAB10;ANXA1;ANXA2;S100A11;PPP1CA
hydrolase activity, acting on carbon-nitrogen (but not peptide) bonds, in cyclic amides (GO:0016812)	2022-04-10	0.000123671	0.00156355	0	0	22.6725	204.005	DPYSL5;DPYSL2;DPYSL3;CRMP1
tau protein binding (GO:0048156)	1940-07-01	0.000127927	0.00157975	0	0	7.242	64.9176	PPP2CA;HSP90AA1;PPP5C;HSP90AB1;BIN1;MAP1A;CLU
C-X3-C chemokine binding (GO:0019960)	2022-03-05	0.000226397	0.00267149	0	0	50.9344	427.504	ITGB1;ITGB3;ITGAV
neuregulin binding (GO:0038132)	2022-03-05	0.000226397	0.00267149	0	0	50.9344	427.504	ITGB3;ITGA6;ITGAV
sterol binding (GO:0032934)	1960-08-01	0.000305034	0.00352116	0	0	5.25655	42.5522	SCARB2;CD81;CAV1;ANXA6;APOA2;APOA1;APOC3;APOD
Hsp90 protein binding (GO:0051879)	1935-06-01	0.000438847	0.00461356	0	0	7.05266	54.5267	SLC12A2;STIP1;PPP5C;CSNK2A1;PTGES3;RPS3
apolipoprotein receptor binding (GO:0034190)	2022-03-06	0.000443111	0.00461356	0	0	33.9545	262.187	CDC42;APOA2;APOA1
dopamine receptor binding (GO:0050780)	2022-03-06	0.000443111	0.00461356	0	0	33.9545	262.187	GNA13;GNAS;VPS35
fructose binding (GO:0070061)	2022-03-06	0.000443111	0.00461356	0	0	33.9545	262.187	PFKL;ALDOA;PFKM
phosphatidylcholine-sterol O-acyltransferase activator activity (GO:0060228)	2022-03-06	0.000443111	0.00461356	0	0	33.9545	262.187	APOC1;APOA2;APOA1
transforming growth factor beta binding (GO:0050431)	2022-05-24	0.000521286	0.00528849	0	0	8.95937	67.7258	CD109;ITGAV;THBS1;VASN;ENG
translation elongation factor activity (GO:0003746)	2022-04-14	0.000537813	0.00528849	0	0	13.6007	102.386	EEF1A1;EEF1B2;EEF1A2;EEF2
insulin-like growth factor receptor binding (GO:0005159)	2022-04-14	0.000537813	0.00528849	0	0	13.6007	102.386	GNAS;ARRB1;YWHAG;YWHAH
GTPase binding (GO:0051020)	15/201	0.000736171	0.0071074	0	0	2.77059	19.9872	CYFIP1;NCKAP1;HSP90AA1;CAV1;ENO1;IQGAP1;NDRG1;SOD1;EHD1;MYO1C;GNB2;GNB1;FLNA;DNM1L;SPTBN1
phosphofructokinase activity (GO:0008443)	2022-03-07	0.000758882	0.00719583	0	0	25.4646	182.929	PFKL;PFKM;PFKP
oxidoreductase activity, acting on the CH-OH group of donors, NAD or NADP as acceptor (GO:0016616)	1987-09-01	0.000881741	0.00821411	0	0	3.94407	27.7411	LDHB;G6PD;LDHA;MDH1;MDH2;DHDH;PHGDH;PGD;ADH5
hydro-lyase activity (GO:0016836)	1955-07-01	0.000960386	0.0087925	0	0	4.97502	34.5673	CA1;ACO1;ENO1;PARK7;ACO2;ENO2;ENO3
vascular endothelial growth factor receptor 2 binding (GO:0043184)	2022-03-08	0.00118832	0.0105899	0	0	20.3706	137.201	CDH5;ITGB3;ITGA5
rRNA binding (GO:0019843)	1942-06-01	0.0011966	0.0105899	0	0	5.67926	38.2116	RPS14;RPS9;CAVIN1;RPL23;RPLP0;RPS3
phosphatidylinositol-4,5-bisphosphate binding (GO:0005546)	1975-08-01	0.00138155	0.0120263	0	0	4.07655	26.8422	SDCBP;GSN;ANXA2;RAB35;PFN1;PLCB1;SNAP91;PFN2
DNA polymerase binding (GO:0070182)	2022-04-18	0.00150046	0.0128507	0	0	9.71278	63.1524	HSP90AA1;HSP90AB1;PTGES3;HMGB1
phosphatidylinositol bisphosphate binding (GO:1902936)	1994-09-01	0.00153236	0.0129156	0	0	3.61796	23.4478	SNX3;SDCBP;GSN;ANXA2;RAB35;PFN1;PLCB1;SNAP91;PFN2
intramolecular transferase activity, phosphotransferases (GO:0016868)	2022-03-09	0.00174451	0.014474	0	0	16.9747	107.811	PGAM1;PGM3;PGM1
adenylate cyclase binding (GO:0008179)	2022-03-10	0.00243916	0.0199261	0	0	14.549	87.528	AKAP12;CAP1;CALM3
fibroblast growth factor binding (GO:0017134)	2022-04-21	0.00274095	0.0217231	0	0	7.99753	47.181	ITGB3;ITGAV;RPS2;THBS1
pyridoxal phosphate binding (GO:0030170)	2022-04-21	0.00274095	0.0217231	0	0	7.99753	47.181	PYGB;ALB;ABAT;PYGM
G protein-coupled receptor binding (GO:0001664)	11/143	0.00285609	0.0223027	0	0	2.85062	16.6998	GNA13;SDCBP;HSPA8;PSMC5;PDCD6IP;GNA11;GNAS;FLNA;ARRB1;HSPA1B;GNAI2
protein phosphatase binding (GO:0019903)	10/123	0.00293135	0.0225587	0	0	3.02483	17.6417	SNX3;PTPA;CDH5;VCP;MVP;RACK1;ATP2B4;CTNNB1;IQGAP1;SOD1
AMP binding (GO:0016208)	2022-03-11	0.00328263	0.0238777	0	0	12.7297	72.8024	PFKL;PFKM;PFKP
thioesterase binding (GO:0031996)	2022-03-11	0.00328263	0.0238777	0	0	12.7297	72.8024	CDC42;RAC1;ARF6
transaminase activity (GO:0008483)	2022-03-11	0.00328263	0.0238777	0	0	12.7297	72.8024	GOT1;GOT2;ABAT
vinculin binding (GO:0017166)	2022-03-11	0.00328263	0.0238777	0	0	12.7297	72.8024	ACTN1;CTNNA1;TLN1
NADP binding (GO:0050661)	1936-05-01	0.00348214	0.0249867	0	0	5.48783	31.0617	QDPR;G6PD;CRYM;PGD;CRYZ
pyrophosphate hydrolysis-driven proton transmembrane transporter activity (GO:0009678)	2022-04-23	0.00387526	0.0274368	0	0	7.15495	39.7324	ATP6V1A;ATP5F1B;ATP6V1B2;ATP6V1E1
vascular endothelial growth factor receptor binding (GO:0005172)	2022-03-12	0.00428403	0.0299319	0	0	11.3147	61.6974	CDH5;ITGB3;ITGA5
lipoprotein particle binding (GO:0071813)	2022-04-24	0.00454605	0.0313501	0	0	6.79685	36.6588	APOA2;CDH13;THBS1;HSPD1
endopeptidase activity (GO:0004175)	18/315	0.00463739	0.0315699	0	0	2.08128	11.184	USP14;PRSS1;MME;MMP1;HP;ADAM10;PLAT;HPR;PSMA7;PSMA5;DPP4;PSMA6;UCHL1;PSMB4;PLAU;C1RL;TPP1;CTSB
ATPase binding (GO:0051117)	1973-07-01	0.00495487	0.0333043	0	0	3.61484	19.1853	PPP3CA;RALA;CAV1;RDX;ATP6V1E1;ATP1B1;EZR
aldehyde dehydrogenase (NAD+) activity (GO:0004029)	2022-03-13	0.00545133	0.0357365	0	0	10.1827	53.0711	ALDH7A1;ADH5;ALDH9A1
GDP-dissociation inhibitor activity (GO:0005092)	2022-03-13	0.00545133	0.0357365	0	0	10.1827	53.0711	GDI1;ARHGDIA;GDI2
phosphatase binding (GO:0019902)	9/114	0.00564946	0.0365837	0	0	2.9258	15.1445	SNX3;CDH5;VCP;MVP;RACK1;MAPK1;CTNNB1;IQGAP1;MAPK3
deoxyribonuclease activity (GO:0004536)	2022-03-14	0.00679139	0.0417761	0	0	9.25652	46.2095	RPS3;NME1;DNASE1L1
nucleoside diphosphate kinase activity (GO:0004550)	2022-03-14	0.00679139	0.0417761	0	0	9.25652	46.2095	AK1;NME2;NME1
ADP binding (GO:0043531)	2022-04-27	0.00701557	0.0417761	0	0	5.90939	29.3083	GLUD1;PPP5C;PGK1;MYH9
glutathione transferase activity (GO:0004364)	2022-04-27	0.00701557	0.0417761	0	0	5.90939	29.3083	GSTM2;GSTO1;GSTP1;LANCL1
1,4-alpha-oligoglucan phosphorylase activity (GO:0004645)	2022-02-05	0.00778877	0.0417761	0	0	22.5969	109.709	PYGB;PYGM
apolipoprotein A-I binding (GO:0034186)	2022-02-05	0.00778877	0.0417761	0	0	22.5969	109.709	LCAT;HSPD1
TPR domain binding (GO:0030911)	2022-02-05	0.00778877	0.0417761	0	0	22.5969	109.709	HSP90AA1;HSP90AB1
collagen binding involved in cell-matrix adhesion (GO:0098639)	2022-02-05	0.00778877	0.0417761	0	0	22.5969	109.709	ITGB1;ITGA2
creatine kinase activity (GO:0004111)	2022-02-05	0.00778877	0.0417761	0	0	22.5969	109.709	CKMT1A;CKB
hemoglobin alpha binding (GO:0031721)	2022-02-05	0.00778877	0.0417761	0	0	22.5969	109.709	HBB;HBD
isocitrate dehydrogenase activity (GO:0004448)	2022-02-05	0.00778877	0.0417761	0	0	22.5969	109.709	IDH1;IDH2
L-lactate dehydrogenase activity (GO:0004459)	2022-02-05	0.00778877	0.0417761	0	0	22.5969	109.709	LDHB;LDHA
large ribosomal subunit rRNA binding (GO:0070180)	2022-02-05	0.00778877	0.0417761	0	0	22.5969	109.709	RPL23;RPLP0
oxidoreductase activity, acting on a sulfur group of donors, NAD(P) as acceptor (GO:0016668)	2022-02-05	0.00778877	0.0417761	0	0	22.5969	109.709	PGK1;TXN
peptidoglycan immune receptor activity (GO:0016019)	2022-02-05	0.00778877	0.0417761	0	0	22.5969	109.709	PGLYRP2;CD14
phosphatidylcholine transfer activity (GO:0120019)	2022-02-05	0.00778877	0.0417761	0	0	22.5969	109.709	PITPNB;PITPNA
phosphotransferase activity, nitrogenous group as acceptor (GO:0016775)	2022-02-05	0.00778877	0.0417761	0	0	22.5969	109.709	CKMT1A;CKB
MHC protein binding (GO:0042287)	2022-04-28	0.00800211	0.0424912	0	0	5.66287	27.3406	ATP5F1B;CD81;TUBB;TUBB4B
calcium-dependent cysteine-type endopeptidase activity (GO:0004198)	2022-03-15	0.00831004	0.0432611	0	0	8.4847	40.6442	CAPNS1;CAPN2;CAPN1
clathrin adaptor activity (GO:0035615)	2022-03-15	0.00831004	0.0432611	0	0	8.4847	40.6442	AP2A1;AP2B1;AP2M1
protein kinase C binding (GO:0005080)	1945-05-01	0.00913921	0.0471157	0	0	4.2511	19.9597	CAVIN2;RACK1;HSPB1;ITGAV;YWHAG
mRNA binding (GO:0003729)	15/263	0.00942079	0.0481004	0	0	2.07125	9.66203	EIF4A1;SRSF1;RPS3A;PARK7;RPL7;CRYZ;RPS14;PKM;PCBP1;NCL;PCBP2;HNRNPA2B1;RPS3;ACO1;RPS2
magnesium ion binding (GO:0000287)	10/146	0.0096735	0.0489202	0	0	2.51028	11.6436	PPA1;PDCD6;IDH1;IDH2;HPRT1;TPPP;TKT;PGM1;RAN;NME1
ATPase activity, coupled to transmembrane movement of ions, rotational mechanism (GO:0044769)	2022-03-16	0.0100122	0.0496866	0	0	7.83163	36.0565	ATP6V1A;ATP5F1B;ATP6V1B2
proton-transporting ATPase activity, rotational mechanism (GO:0046961)	2022-03-16	0.0100122	0.0496866	0	0	7.83163	36.0565	ATP6V1A;ATP5F1B;ATP6V1B2
serine-type peptidase activity (GO:0008236)	9/125	0.0101248	0.0497805	0	0	2.64684	12.1563	DPP4;PRSS1;PLAU;C1RL;HP;HTRA1;PLAT;TPP1;HPR
supercoiled DNA binding (GO:0097100)	2022-02-06	0.0114616	0.0524665	0	0	16.9468	75.7309	RPS3;HMGB1
C3HC4-type RING finger domain binding (GO:0055131)	2022-02-06	0.0114616	0.0524665	0	0	16.9468	75.7309	HSPA8;HSPA1B
high-density lipoprotein particle binding (GO:0008035)	2022-02-06	0.0114616	0.0524665	0	0	16.9468	75.7309	APOA2;HSPD1
keratin filament binding (GO:1990254)	2022-02-06	0.0114616	0.0524665	0	0	16.9468	75.7309	KRT14;VIM
lactate dehydrogenase activity (GO:0004457)	2022-02-06	0.0114616	0.0524665	0	0	16.9468	75.7309	LDHB;LDHA
long-chain fatty acyl-CoA binding (GO:0036042)	2022-02-06	0.0114616	0.0524665	0	0	16.9468	75.7309	ACOT7;DBI
malate dehydrogenase activity (GO:0016615)	2022-02-06	0.0114616	0.0524665	0	0	16.9468	75.7309	MDH1;MDH2
protein phosphatase 2B binding (GO:0030346)	2022-02-06	0.0114616	0.0524665	0	0	16.9468	75.7309	ATP2B4;SOD1
ribosomal small subunit binding (GO:0043024)	2022-03-17	0.0119018	0.0531081	0	0	7.27185	32.2221	NPM1;ABCE1;NME1
MHC class I protein binding (GO:0042288)	2022-03-17	0.0119018	0.0531081	0	0	7.27185	32.2221	ATP5F1B;TUBB;TUBB4B
nucleobase-containing compound kinase activity (GO:0019205)	2022-03-17	0.0119018	0.0531081	0	0	7.27185	32.2221	AK1;NME2;NME1
chemokine binding (GO:0019956)	1932-04-01	0.0128436	0.056833	0	0	4.85289	21.1339	ITGB1;ITGB3;ITGAV;HMGB1
kinase inhibitor activity (GO:0019210)	1933-04-01	0.0142906	0.0627135	0	0	4.68531	19.9039	NPM1;GMFB;YWHAB;AHSG
1-alkyl-2-acetylglycerophosphocholine esterase activity (GO:0003847)	2022-02-07	0.0157427	0.0658219	0	0	13.5567	56.2791	LCAT;PAFAH1B2
aspartic-type endopeptidase inhibitor activity (GO:0019828)	2022-02-07	0.0157427	0.0658219	0	0	13.5567	56.2791	BIN1;GAPDH
cell-matrix adhesion mediator activity (GO:0098634)	2022-02-07	0.0157427	0.0658219	0	0	13.5567	56.2791	ITGB1;ITGA2
ferric iron binding (GO:0008199)	2022-02-07	0.0157427	0.0658219	0	0	13.5567	56.2791	FTH1;FTL
insulin-like growth factor II binding (GO:0031995)	2022-02-07	0.0157427	0.0658219	0	0	13.5567	56.2791	IGFBP5;IGFBP2
nitric-oxide synthase binding (GO:0050998)	2022-02-07	0.0157427	0.0658219	0	0	13.5567	56.2791	CAV1;ATP2B4
microtubule binding (GO:0008017)	13/232	0.0171236	0.0710362	0	0	2.02862	8.25098	MACF1;MX1;NDRG1;RAB11A;MAP1B;KIF5B;MAP1A;RPS3;TPPP;EZR;DNM1L;GAPDH;PAFAH1B1
ubiquitin-like protein-specific protease activity (GO:0019783)	2022-03-20	0.0187234	0.0770709	0	0	5.98766	23.8188	COPS5;COPS2;OTUB1
iron ion binding (GO:0005506)	1954-05-01	0.0191888	0.0783789	0	0	3.46867	13.7131	TF;FTH1;ACO2;ABCE1;FTL
aldehyde-lyase activity (GO:0016832)	2022-02-08	0.0205942	0.0823429	0	0	11.2967	43.8622	ALDOC;ALDOA
intramolecular oxidoreductase activity, interconverting aldoses and ketoses (GO:0016861)	2022-02-08	0.0205942	0.0823429	0	0	11.2967	43.8622	GPI;TPI1
metalloexopeptidase activity (GO:0008235)	1955-05-01	0.0206245	0.0823429	0	0	3.39912	13.1929	NPEPPS;CPB2;ANPEP;LAP3;PEPD
calcium channel regulator activity (GO:0005246)	1937-04-01	0.0210893	0.0835701	0	0	4.11654	15.8857	YWHAE;FKBP1A;AMBP;SRI
ubiquitin-specific protease binding (GO:1990381)	2022-03-21	0.0213872	0.084123	0	0	5.65472	21.7422	VCP;CLTC;PARK7
single-stranded DNA binding (GO:0003697)	1997-07-01	0.021802	0.0851239	0	0	2.64759	10.129	SUB1;PCBP1;PCBP2;PARK7;HMGB1;HNRNPA1;HSPD1
phospholipid transfer activity (GO:0120014)	2022-03-22	0.024247	0.0939794	0	0	5.35683	19.9245	GLTP;PITPNB;PITPNA
small ribosomal subunit rRNA binding (GO:0070181)	2022-02-09	0.0259798	0.0964706	0	0	9.68237	35.3449	RPS14;RPS3
type I transforming growth factor beta receptor binding (GO:0034713)	2022-02-09	0.0259798	0.0964706	0	0	9.68237	35.3449	FKBP1A;ENG
clathrin heavy chain binding (GO:0032050)	2022-02-09	0.0259798	0.0964706	0	0	9.68237	35.3449	LRP1;SNAP91
dipeptidase activity (GO:0016805)	2022-02-09	0.0259798	0.0964706	0	0	9.68237	35.3449	CNDP1;CNDP2
phosphatidylinositol transfer activity (GO:0008526)	2022-02-09	0.0259798	0.0964706	0	0	9.68237	35.3449	PITPNB;PITPNA
phosphoserine residue binding (GO:0050815)	2022-02-09	0.0259798	0.0964706	0	0	9.68237	35.3449	YWHAE;YWHAB
amyloid-beta binding (GO:0001540)	1980-06-01	0.0275984	0.101769	0	0	2.75747	9.89931	BCHE;LRP1;ITGA2;APOA1;CLU;HSPG2
small GTPase binding (GO:0031267)	10/175	0.0302257	0.109622	0	0	2.06597	7.22896	EHD1;CYFIP1;NCKAP1;MYO1C;CAV1;FLNA;IQGAP1;DNM1L;NDRG1;SOD1
cell adhesion mediator activity (GO:0098631)	2022-03-24	0.0305538	0.109622	0	0	4.84615	16.9047	BSG;NPTN;CD47
ferrous iron binding (GO:0008198)	2022-03-24	0.0305538	0.109622	0	0	4.84615	16.9047	TF;FTH1;FTL
phosphotransferase activity, phosphate group as acceptor (GO:0016776)	2022-03-24	0.0305538	0.109622	0	0	4.84615	16.9047	AK1;NME2;NME1
serine-type endopeptidase activity (GO:0004252)	7/105	0.0318602	0.112802	0	0	2.43046	8.37632	DPP4;PRSS1;PLAU;C1RL;HP;PLAT;HPR
G-rich strand telomeric DNA binding (GO:0098505)	2022-02-10	0.031865	0.112802	0	0	8.47164	29.1954	HNRNPA2B1;HNRNPA1
syntaxin binding (GO:0019905)	1962-05-01	0.0326423	0.114033	0	0	2.98061	10.2001	NAPA;STXBP3;STXBP1;SNAP23;RAB11A
protein serine/threonine phosphatase activity (GO:0004722)	1962-05-01	0.0326423	0.114033	0	0	2.98061	10.2001	PPP1CB;PPP2CA;PPP3CA;PPP5C;PPP1CA
mRNA 5'-UTR binding (GO:0048027)	2022-03-25	0.0339988	0.117229	0	0	4.62564	15.6413	RPS14;NCL;RPS3A
NF-kappaB binding (GO:0051059)	2022-03-25	0.0339988	0.117229	0	0	4.62564	15.6413	PSMA6;NPM1;ANXA4
protein kinase inhibitor activity (GO:0004860)	1943-04-01	0.0344798	0.118121	0	0	3.48215	11.7257	NPM1;GMFB;YWHAB;RACK1
adenyl nucleotide binding (GO:0030554)	2022-02-11	0.0382167	0.124497	0	0	7.52996	24.5814	HSPH1;PFN1
adenyl-nucleotide exchange factor activity (GO:0000774)	2022-02-11	0.0382167	0.124497	0	0	7.52996	24.5814	HSPH1;PFN1
transferrin receptor binding (GO:1990459)	2022-02-11	0.0382167	0.124497	0	0	7.52996	24.5814	TF;CD81
calcium channel inhibitor activity (GO:0019855)	2022-02-11	0.0382167	0.124497	0	0	7.52996	24.5814	FKBP1A;AMBP
dipeptidyl-peptidase activity (GO:0008239)	2022-02-11	0.0382167	0.124497	0	0	7.52996	24.5814	DPP4;PRCP
filamin binding (GO:0031005)	2022-02-11	0.0382167	0.124497	0	0	7.52996	24.5814	DPYSL3;CRMP1
histone methyltransferase binding (GO:1990226)	2022-02-11	0.0382167	0.124497	0	0	7.52996	24.5814	HSP90AB1;CTNNB1
hydrolase activity, acting on carbon-nitrogen (but not peptide) bonds, in linear amidines (GO:0016813)	2022-02-11	0.0382167	0.124497	0	0	7.52996	24.5814	DDAH1;DDAH2
ATP hydrolysis activity (GO:0140603)	1945-04-01	0.0398237	0.128942	0	0	3.31195	10.6754	VCP;HSP90AA1;CLU;HSPA1B
aminopeptidase activity (GO:0004177)	2022-03-27	0.0414636	0.133437	0	0	4.23973	13.4948	NPEPPS;ANPEP;LAP3
single-stranded telomeric DNA binding (GO:0043047)	2022-02-12	0.0450032	0.142242	0	0	6.77661	21.0144	HNRNPA2B1;HNRNPA1
dynactin binding (GO:0034452)	2022-02-12	0.0450032	0.142242	0	0	6.77661	21.0144	PAFAH1B1;SNX6
lipase activator activity (GO:0060229)	2022-02-12	0.0450032	0.142242	0	0	6.77661	21.0144	APOC2;APOH
NAD binding (GO:0051287)	2022-03-28	0.045479	0.142896	0	0	4.06993	12.5781	QDPR;GLUD1;CRYZ
BMP receptor binding (GO:0070700)	2022-02-13	0.0521945	0.159283	0	0	6.16024	18.1898	CDH5;GDF15
P-type ion transporter activity (GO:0015662)	2022-02-13	0.0521945	0.159283	0	0	6.16024	18.1898	ATP2B4;ATP6V1E1
platelet-derived growth factor receptor binding (GO:0005161)	2022-02-13	0.0521945	0.159283	0	0	6.16024	18.1898	ITGB3;ITGA5
protein kinase A catalytic subunit binding (GO:0034236)	2022-02-13	0.0521945	0.159283	0	0	6.16024	18.1898	PRKAR1A;EZR
protein phosphatase activator activity (GO:0072542)	2022-02-13	0.0521945	0.159283	0	0	6.16024	18.1898	PTPA;CALM3
protein serine/threonine kinase inhibitor activity (GO:0030291)	2022-03-30	0.0540618	0.164039	0	0	3.76807	10.9938	PRKAR1A;HSPB1;YWHAG
protein tyrosine kinase binding (GO:1990782)	1972-05-01	0.0561366	0.169367	0	0	2.53443	7.29908	ITGB1;CDH5;HSP90AA1;RACK1;CPNE3
4 iron, 4 sulfur cluster binding (GO:0051539)	2022-02-14	0.0597617	0.175323	0	0	5.6466	15.9087	ACO1;ACO2
MAP kinase activity (GO:0004707)	2022-02-14	0.0597617	0.175323	0	0	5.6466	15.9087	MAPK1;MAPK3
NADPH binding (GO:0070402)	2022-02-14	0.0597617	0.175323	0	0	5.6466	15.9087	QDPR;CRYZ
phosphatidylglycerol binding (GO:1901611)	2022-02-14	0.0597617	0.175323	0	0	5.6466	15.9087	MME;PITPNA
phospholipase binding (GO:0043274)	2022-02-14	0.0597617	0.175323	0	0	5.6466	15.9087	APOC2;PAFAH1B1
tubulin binding (GO:0015631)	14/307	0.0611388	0.178378	0	0	1.62951	4.55385	MX1;NDRG1;RAB11A;MAP1B;KIF5B;MAP1A;RPS3;DIP2B;TPPP;EZR;ALDOA;DNM1L;GAPDH;PAFAH1B1
phosphoric ester hydrolase activity (GO:0042578)	1953-04-01	0.0656252	0.190421	0	0	2.77008	7.54512	PPP1CB;PPP5C;HDHD2;PPP1CA
aldehyde dehydrogenase [NAD(P)+] activity (GO:0004030)	2022-02-15	0.0676773	0.193208	0	0	5.21197	14.0359	ALDH7A1;ALDH9A1
oxidoreductase activity, acting on the CH-NH group of donors, NAD or NADP as acceptor (GO:0016646)	2022-02-15	0.0676773	0.193208	0	0	5.21197	14.0359	QDPR;CRYM
peptidoglycan binding (GO:0042834)	2022-02-15	0.0676773	0.193208	0	0	5.21197	14.0359	PGLYRP2;HK1
transmembrane receptor protein serine/threonine kinase binding (GO:0070696)	2022-02-16	0.0759152	0.213286	0	0	4.83944	12.4767	CDH5;GDF15
hydrolase activity, hydrolyzing N-glycosyl compounds (GO:0016799)	2022-02-16	0.0759152	0.213286	0	0	4.83944	12.4767	BST1;RPS3
oxidoreductase activity, acting on NAD(P)H, quinone or similar compound as acceptor (GO:0016655)	2022-02-16	0.0759152	0.213286	0	0	4.83944	12.4767	NQO1;CRYZ
cysteine-type endopeptidase activity (GO:0004197)	6/105	0.0823275	0.230084	0	0	2.05848	5.14012	USP14;UCHL1;CAPNS1;CAPN2;CAPN1;CTSB
adrenergic receptor binding (GO:0031690)	2022-02-17	0.0844503	0.232348	0	0	4.51658	11.1631	UCHL1;GNAS
low-density lipoprotein particle binding (GO:0030169)	2022-02-17	0.0844503	0.232348	0	0	4.51658	11.1631	CDH13;THBS1
metalloaminopeptidase activity (GO:0070006)	2022-02-17	0.0844503	0.232348	0	0	4.51658	11.1631	NPEPPS;ANPEP
sodium channel regulator activity (GO:0017080)	1937-03-01	0.0895182	0.243765	0	0	2.99121	7.21872	ATP2B4;GPLD1;YWHAH
ion channel inhibitor activity (GO:0008200)	1937-03-01	0.0895182	0.243765	0	0	2.99121	7.21872	FKBP1A;AMBP;RACK1
RNA polymerase binding (GO:0070063)	2022-02-18	0.0932589	0.248847	0	0	4.23408	10.0448	BIN1;STOM
transforming growth factor beta receptor binding (GO:0005160)	2022-02-18	0.0932589	0.248847	0	0	4.23408	10.0448	FKBP1A;ENG
cholesterol transfer activity (GO:0120020)	2022-02-18	0.0932589	0.248847	0	0	4.23408	10.0448	APOA2;APOA1
phosphatidylcholine transporter activity (GO:0008525)	2022-02-18	0.0932589	0.248847	0	0	4.23408	10.0448	PITPNB;PITPNA
ATPase regulator activity (GO:0060590)	1938-03-01	0.0952155	0.252797	0	0	2.90559	6.83283	HSPH1;ATP1B1;PFN1
RNA cap binding (GO:0000339)	2022-02-19	0.102318	0.268965	0	0	3.98481	9.08404	CYFIP1;EIF4A1
sterol transfer activity (GO:0120015)	2022-02-19	0.102318	0.268965	0	0	3.98481	9.08404	APOA2;APOA1
cysteine-type endopeptidase inhibitor activity (GO:0004869)	1940-03-01	0.107038	0.279986	0	0	2.74825	6.14117	CSTB;PRDX5;KNG1
oxidoreductase activity, acting on the aldehyde or oxo group of donors, NAD or NADP as acceptor (GO:0016620)	2022-02-20	0.111606	0.290505	0	0	3.76323	8.25193	AKR1B1;ALDH9A1
translation initiation factor activity (GO:0003743)	1941-03-01	0.113153	0.293094	0	0	2.67579	5.83059	EIF4A2;EIF4A1;COPS5
signal sequence binding (GO:0005048)	1942-03-01	0.119397	0.306102	0	0	2.60705	5.54075	AP2B1;AP2M1;KPNB1
protein phosphorylated amino acid binding (GO:0045309)	1942-03-01	0.119397	0.306102	0	0	2.60705	5.54075	YWHAE;YWHAB;PFN1
heme binding (GO:0020037)	1991-05-01	0.121522	0.306102	0	0	1.97256	4.15749	AMBP;PXDN;HBB;HBD;HBA1
motor activity (GO:0003774)	1966-04-01	0.121776	0.306102	0	0	2.18779	4.60654	DYNC1I2;MYL6;KIF5B;MYH9
histone deacetylase binding (GO:0042826)	1993-05-01	0.129879	0.306102	0	0	1.92753	3.93439	YWHAE;HSP90AA1;HSP90AB1;YWHAB;HSPA1B
syntaxin-1 binding (GO:0017075)	2022-02-22	0.130789	0.306102	0	0	3.38656	6.88885	STXBP3;STXBP1
peptidase activator activity (GO:0016504)	2022-02-22	0.130789	0.306102	0	0	3.38656	6.88885	VCP;CAV1
damaged DNA binding (GO:0003684)	1944-03-01	0.132254	0.306102	0	0	2.47962	5.01634	RPS3;HMGB1;CUL4B
sequence-specific single stranded DNA binding (GO:0098847)	2022-01-05	0.135731	0.306102	0	0	8.45862	16.8925	HNRNPA2B1
small protein activating enzyme binding (GO:0044388)	2022-01-05	0.135731	0.306102	0	0	8.45862	16.8925	PARK7
alpha-2A adrenergic receptor binding (GO:0031694)	2022-01-05	0.135731	0.306102	0	0	8.45862	16.8925	UCHL1
syndecan binding (GO:0045545)	2022-01-05	0.135731	0.306102	0	0	8.45862	16.8925	SDCBP
benzodiazepine receptor binding (GO:0030156)	2022-01-05	0.135731	0.306102	0	0	8.45862	16.8925	DBI
beta-2 adrenergic receptor binding (GO:0031698)	2022-01-05	0.135731	0.306102	0	0	8.45862	16.8925	GNAS
C-X-C chemokine binding (GO:0019958)	2022-01-05	0.135731	0.306102	0	0	8.45862	16.8925	HMGB1
type 1 fibroblast growth factor receptor binding (GO:0005105)	2022-01-05	0.135731	0.306102	0	0	8.45862	16.8925	NPTN
calmodulin-dependent protein phosphatase activity (GO:0033192)	2022-01-05	0.135731	0.306102	0	0	8.45862	16.8925	PPP3CA
uridine transmembrane transporter activity (GO:0015213)	2022-01-05	0.135731	0.306102	0	0	8.45862	16.8925	SLC29A1
deoxyribonuclease I activity (GO:0004530)	2022-01-05	0.135731	0.306102	0	0	8.45862	16.8925	DNASE1L1
fructokinase activity (GO:0008865)	2022-01-05	0.135731	0.306102	0	0	8.45862	16.8925	HK1
glucokinase activity (GO:0004340)	2022-01-05	0.135731	0.306102	0	0	8.45862	16.8925	HK1
hexokinase activity (GO:0004396)	2022-01-05	0.135731	0.306102	0	0	8.45862	16.8925	HK1
hydroxymethyl-, formyl- and related transferase activity (GO:0016742)	2022-01-05	0.135731	0.306102	0	0	8.45862	16.8925	ATIC
L-leucine transmembrane transporter activity (GO:0015190)	2022-01-05	0.135731	0.306102	0	0	8.45862	16.8925	SLC3A2
LIM domain binding (GO:0030274)	2022-01-05	0.135731	0.306102	0	0	8.45862	16.8925	TLN1
mannokinase activity (GO:0019158)	2022-01-05	0.135731	0.306102	0	0	8.45862	16.8925	HK1
NEDD8 transferase activity (GO:0019788)	2022-01-05	0.135731	0.306102	0	0	8.45862	16.8925	UBE2M
opioid receptor binding (GO:0031628)	2022-01-05	0.135731	0.306102	0	0	8.45862	16.8925	GNAS
protein tyrosine kinase inhibitor activity (GO:0030292)	2022-01-05	0.135731	0.306102	0	0	8.45862	16.8925	RACK1
protein-arginine omega-N monomethyltransferase activity (GO:0035241)	2022-01-05	0.135731	0.306102	0	0	8.45862	16.8925	PRMT1
metallopeptidase activity (GO:0008237)	6/121	0.136045	0.306102	0	0	1.77061	3.53196	COPS5;MME;MMP1;ANPEP;ADAM10;LAP3
copper ion binding (GO:0005507)	1945-03-01	0.138857	0.311109	0	0	2.42045	4.77874	ALB;PARK7;SOD1
N-methyltransferase activity (GO:0008170)	2022-02-23	0.140645	0.313791	0	0	3.22513	6.32616	NNMT;PRMT1
carboxylic ester hydrolase activity (GO:0052689)	1996-05-01	0.142885	0.317455	0	0	1.8637	3.62623	BCHE;CA1;LCAT;PRDX6;PAFAH1B2
cysteine-type peptidase activity (GO:0008234)	1998-05-01	0.151856	0.327138	0	0	1.82343	3.43684	USP14;UCHL1;CAPN2;GGH;CTSB
ribosome binding (GO:0043022)	1948-03-01	0.159297	0.327138	0	0	2.25874	4.14928	RACK1;RPSA;EEF2
1-acylglycerophosphocholine O-acyltransferase activity (GO:0047184)	2022-01-06	0.160585	0.327138	0	0	6.76655	12.3756	PRDX6
RNA-directed DNA polymerase activity (GO:0003964)	2022-01-06	0.160585	0.327138	0	0	6.76655	12.3756	PTGES3
sodium ion binding (GO:0031402)	2022-01-06	0.160585	0.327138	0	0	6.76655	12.3756	ATP1A1
sulfatide binding (GO:0120146)	2022-01-06	0.160585	0.327138	0	0	6.76655	12.3756	TPP1
telomerase activity (GO:0003720)	2022-01-06	0.160585	0.327138	0	0	6.76655	12.3756	PTGES3
arylesterase activity (GO:0004064)	2022-01-06	0.160585	0.327138	0	0	6.76655	12.3756	CA1
BH domain binding (GO:0051400)	2022-01-06	0.160585	0.327138	0	0	6.76655	12.3756	RACK1
BH3 domain binding (GO:0051434)	2022-01-06	0.160585	0.327138	0	0	6.76655	12.3756	RACK1
calcium:cation antiporter activity (GO:0015368)	2022-01-06	0.160585	0.327138	0	0	6.76655	12.3756	SLC3A2
chitinase activity (GO:0004568)	2022-01-06	0.160585	0.327138	0	0	6.76655	12.3756	CTBS
collagen receptor activity (GO:0038064)	2022-01-06	0.160585	0.327138	0	0	6.76655	12.3756	ITGA2
G protein-coupled serotonin receptor binding (GO:0031821)	2022-01-06	0.160585	0.327138	0	0	6.76655	12.3756	GNA11
MHC class II protein binding (GO:0042289)	2022-01-06	0.160585	0.327138	0	0	6.76655	12.3756	CD81
P-type sodium transporter activity (GO:0008554)	2022-01-06	0.160585	0.327138	0	0	6.76655	12.3756	ATP1A1
P-type sodium:potassium-exchanging transporter activity (GO:0005391)	2022-01-06	0.160585	0.327138	0	0	6.76655	12.3756	ATP1A1
palmitoyl-CoA hydrolase activity (GO:0016290)	2022-01-06	0.160585	0.327138	0	0	6.76655	12.3756	ACOT7
pre-miRNA binding (GO:0070883)	2022-01-06	0.160585	0.327138	0	0	6.76655	12.3756	RAN
protein carboxyl O-methyltransferase activity (GO:0051998)	2022-01-06	0.160585	0.327138	0	0	6.76655	12.3756	PCMT1
actin monomer binding (GO:0003785)	2022-02-25	0.160797	0.327138	0	0	2.94438	5.38119	PFN1;PFN2
chemorepellent activity (GO:0045499)	2022-02-25	0.160797	0.327138	0	0	2.94438	5.38119	DPP4;APOA1
ubiquitin binding (GO:0043130)	1974-04-01	0.163797	0.331971	0	0	1.93695	3.50419	UCHL1;UBE2N;HSPB1;OTUB1
epidermal growth factor receptor binding (GO:0005154)	2022-02-26	0.17106	0.345372	0	0	2.82155	4.98213	ARF4;EFEMP1
metal ion transmembrane transporter activity (GO:0046873)	2022-02-27	0.181428	0.345887	0	0	2.70855	4.62322	SLC12A2;ATP2B4
serine-type exopeptidase activity (GO:0070008)	2022-01-07	0.184725	0.345887	0	0	5.6385	9.52278	TPP1
alcohol dehydrogenase activity, zinc-dependent (GO:0004024)	2022-01-07	0.184725	0.345887	0	0	5.6385	9.52278	ADH5
branched-chain amino acid transmembrane transporter activity (GO:0015658)	2022-01-07	0.184725	0.345887	0	0	5.6385	9.52278	SLC3A2
calcium-dependent protein serine/threonine phosphatase activity (GO:0004723)	2022-01-07	0.184725	0.345887	0	0	5.6385	9.52278	PPP3CA
ceramide 1-phosphate binding (GO:1902387)	2022-01-07	0.184725	0.345887	0	0	5.6385	9.52278	GLTP
ceramide 1-phosphate transfer activity (GO:1902388)	2022-01-07	0.184725	0.345887	0	0	5.6385	9.52278	GLTP
clathrin light chain binding (GO:0032051)	2022-01-07	0.184725	0.345887	0	0	5.6385	9.52278	CLTC
ferroxidase activity (GO:0004322)	2022-01-07	0.184725	0.345887	0	0	5.6385	9.52278	FTH1
histone-arginine N-methyltransferase activity (GO:0008469)	2022-01-07	0.184725	0.345887	0	0	5.6385	9.52278	PRMT1
JUN kinase binding (GO:0008432)	2022-01-07	0.184725	0.345887	0	0	5.6385	9.52278	GSTP1
leucine binding (GO:0070728)	2022-01-07	0.184725	0.345887	0	0	5.6385	9.52278	GLUD1
N6-methyladenosine-containing RNA binding (GO:1990247)	2022-01-07	0.184725	0.345887	0	0	5.6385	9.52278	HNRNPA2B1
oxidoreductase activity, acting on metal ions, oxygen as acceptor (GO:0016724)	2022-01-07	0.184725	0.345887	0	0	5.6385	9.52278	FTH1
P-type potassium transmembrane transporter activity (GO:0008556)	2022-01-07	0.184725	0.345887	0	0	5.6385	9.52278	ATP1A1
patched binding (GO:0005113)	2022-01-07	0.184725	0.345887	0	0	5.6385	9.52278	CAV1
phosphatidylinositol phosphate 4-phosphatase activity (GO:0034596)	2022-01-07	0.184725	0.345887	0	0	5.6385	9.52278	SYNJ1
phosphatidylinositol-4,5-bisphosphate 5-phosphatase activity (GO:0004439)	2022-01-07	0.184725	0.345887	0	0	5.6385	9.52278	SYNJ1
pyrimidine nucleoside transmembrane transporter activity (GO:0015214)	2022-01-07	0.184725	0.345887	0	0	5.6385	9.52278	SLC29A1
retinol binding (GO:0019841)	2022-01-07	0.184725	0.345887	0	0	5.6385	9.52278	RBP4
growth factor receptor binding (GO:0070851)	5/105	0.184994	0.345887	0	0	1.69518	2.86049	SDCBP;ARF4;EFEMP1;ITGB3;ITGA5
phosphatase activity (GO:0016791)	1979-04-01	0.192354	0.358386	0	0	1.80736	2.97927	PPP1CB;PPP5C;HDHD2;PPP1CA
metallocarboxypeptidase activity (GO:0004181)	2029-02-01	0.202419	0.364817	0	0	2.50766	4.00577	CPB2;PEPD
adenylate kinase activity (GO:0004017)	2022-01-08	0.208173	0.364817	0	0	4.83275	7.58446	AK1
arginine N-methyltransferase activity (GO:0016273)	2022-01-08	0.208173	0.364817	0	0	4.83275	7.58446	PRMT1
bubble DNA binding (GO:0000405)	2022-01-08	0.208173	0.364817	0	0	4.83275	7.58446	HMGB1
type II transforming growth factor beta receptor binding (GO:0005114)	2022-01-08	0.208173	0.364817	0	0	4.83275	7.58446	ENG
ubiquitin ligase inhibitor activity (GO:1990948)	2022-01-08	0.208173	0.364817	0	0	4.83275	7.58446	RPL23
calcium-independent phospholipase A2 activity (GO:0047499)	2022-01-08	0.208173	0.364817	0	0	4.83275	7.58446	PRDX6
cAMP-dependent protein kinase inhibitor activity (GO:0004862)	2022-01-08	0.208173	0.364817	0	0	4.83275	7.58446	PRKAR1A
ceramide transfer activity (GO:0120017)	2022-01-08	0.208173	0.364817	0	0	4.83275	7.58446	GLTP
cuprous ion binding (GO:1903136)	2022-01-08	0.208173	0.364817	0	0	4.83275	7.58446	PARK7
DNA N-glycosylase activity (GO:0019104)	2022-01-08	0.208173	0.364817	0	0	4.83275	7.58446	RPS3
L-glutamine transmembrane transporter activity (GO:0015186)	2022-01-08	0.208173	0.364817	0	0	4.83275	7.58446	SLC1A5
nucleoside transmembrane transporter activity (GO:0005337)	2022-01-08	0.208173	0.364817	0	0	4.83275	7.58446	SLC29A1
oxidized DNA binding (GO:0032356)	2022-01-08	0.208173	0.364817	0	0	4.83275	7.58446	RPS3
oxidoreductase activity, acting on NAD(P)H, heme protein as acceptor (GO:0016653)	2022-01-08	0.208173	0.364817	0	0	4.83275	7.58446	NQO1
phosphatidylinositol phosphate 5-phosphatase activity (GO:0034595)	2022-01-08	0.208173	0.364817	0	0	4.83275	7.58446	SYNJ1
poly(G) binding (GO:0034046)	2022-01-08	0.208173	0.364817	0	0	4.83275	7.58446	HNRNPDL
retinal dehydrogenase activity (GO:0001758)	2022-01-08	0.208173	0.364817	0	0	4.83275	7.58446	AKR1B1
calcium ion transmembrane transporter activity (GO:0015085)	1955-03-01	0.210041	0.366882	0	0	1.95397	3.04908	ANXA2;ANXA6;ATP2B4
miRNA binding (GO:0035198)	1930-02-01	0.213016	0.369263	0	0	2.41798	3.73913	HNRNPA2B1;HNRNPA1
O-acyltransferase activity (GO:0008374)	1930-02-01	0.213016	0.369263	0	0	2.41798	3.73913	LCAT;PRDX6
transition metal ion binding (GO:0046914)	16/445	0.213491	0.369263	0	0	1.2674	1.95706	MME;LANCL1;AFM;PARK7;ADH5;KNG1;SOD1;NPEPPS;ANPEP;FTH1;ALB;ACO2;ABCE1;KPNB1;LIMS1;FTL
kinase activity (GO:0016301)	5/112	0.220481	0.375024	0	0	1.5837	2.39447	CSNK2A1;CKMT1A;PGK1;CKB;PGM2L1
protein phosphatase regulator activity (GO:0019888)	1957-03-01	0.225148	0.375024	0	0	1.88141	2.80518	PTPA;PPP2R1A;CALM3
omega peptidase activity (GO:0008242)	5/113	0.225714	0.375024	0	0	1.56896	2.33537	USP14;UCHL1;COPS5;GGH;OTUB1
alcohol dehydrogenase (NAD+) activity (GO:0004022)	2022-01-09	0.230947	0.375024	0	0	4.22844	6.19707	ADH5
sodium:chloride symporter activity (GO:0015378)	2022-01-09	0.230947	0.375024	0	0	4.22844	6.19707	SLC12A2
aromatic amino acid transmembrane transporter activity (GO:0015173)	2022-01-09	0.230947	0.375024	0	0	4.22844	6.19707	SLC3A2
ubiquitin-protein transferase inhibitor activity (GO:0055105)	2022-01-09	0.230947	0.375024	0	0	4.22844	6.19707	RPL23
glucocorticoid receptor binding (GO:0035259)	2022-01-09	0.230947	0.375024	0	0	4.22844	6.19707	YWHAH
interleukin-1 binding (GO:0019966)	2022-01-09	0.230947	0.375024	0	0	4.22844	6.19707	PXDN
L-alanine transmembrane transporter activity (GO:0015180)	2022-01-09	0.230947	0.375024	0	0	4.22844	6.19707	SLC3A2
L-aspartate transmembrane transporter activity (GO:0015183)	2022-01-09	0.230947	0.375024	0	0	4.22844	6.19707	SLC1A5
P-type calcium transporter activity (GO:0005388)	2022-01-09	0.230947	0.375024	0	0	4.22844	6.19707	ATP2B4
phosphatidylethanolamine binding (GO:0008429)	2022-01-09	0.230947	0.375024	0	0	4.22844	6.19707	PEBP1
phosphatidylinositol-4,5-bisphosphate phosphatase activity (GO:0106019)	2022-01-09	0.230947	0.375024	0	0	4.22844	6.19707	SYNJ1
potassium channel inhibitor activity (GO:0019870)	2022-01-09	0.230947	0.375024	0	0	4.22844	6.19707	CAV1
potassium ion binding (GO:0030955)	2022-01-09	0.230947	0.375024	0	0	4.22844	6.19707	ATP1A1
potassium:chloride symporter activity (GO:0015379)	2022-01-09	0.230947	0.375024	0	0	4.22844	6.19707	SLC12A2
prenyltransferase activity (GO:0004659)	2022-01-09	0.230947	0.375024	0	0	4.22844	6.19707	FDPS
protein-glutamine gamma-glutamyltransferase activity (GO:0003810)	2022-01-09	0.230947	0.375024	0	0	4.22844	6.19707	TGM2
RAGE receptor binding (GO:0050786)	2022-01-09	0.230947	0.375024	0	0	4.22844	6.19707	HMGB1
acetyltransferase activity (GO:0016407)	1932-02-01	0.234351	0.377092	0	0	2.25654	3.2741	LCAT;PAFAH1B2
amino acid binding (GO:0016597)	1932-02-01	0.234351	0.377092	0	0	2.25654	3.2741	DDAH1;DDAH2
neutral amino acid transmembrane transporter activity (GO:0015175)	1932-02-01	0.234351	0.377092	0	0	2.25654	3.2741	SLC3A2;SLC1A5
telomeric DNA binding (GO:0042162)	1933-02-01	0.245066	0.388377	0	0	2.18364	3.07069	NCL;HNRNPA2B1
transmembrane receptor protein tyrosine kinase activity (GO:0004714)	1960-03-01	0.248174	0.388377	0	0	1.78211	2.4836	EFEMP1;TEK;EPHA2
nuclease activity (GO:0004518)	1960-03-01	0.248174	0.388377	0	0	1.78211	2.4836	AZGP1;NME1;DNASE1L1
DNA-binding transcription factor binding (GO:0140297)	8/208	0.250442	0.388377	0	0	1.35626	1.87778	NPM1;PSMC5;FHL2;CTNNB1;HSPB1;PARK7;HMGB1;YWHAZ
ammonium transmembrane transporter activity (GO:0008519)	2022-01-10	0.253067	0.388377	0	0	3.75842	5.16445	SLC12A2
Tat protein binding (GO:0030957)	2022-01-10	0.253067	0.388377	0	0	3.75842	5.16445	NPM1
calcium:sodium antiporter activity (GO:0005432)	2022-01-10	0.253067	0.388377	0	0	3.75842	5.16445	SLC3A2
cAMP-dependent protein kinase regulator activity (GO:0008603)	2022-01-10	0.253067	0.388377	0	0	3.75842	5.16445	PRKAR1A
cardiolipin binding (GO:1901612)	2022-01-10	0.253067	0.388377	0	0	3.75842	5.16445	MME
cation:chloride symporter activity (GO:0015377)	2022-01-10	0.253067	0.388377	0	0	3.75842	5.16445	SLC12A2
G-quadruplex DNA binding (GO:0051880)	2022-01-10	0.253067	0.388377	0	0	3.75842	5.16445	NME2
ionotropic glutamate receptor binding (GO:0035255)	2022-01-10	0.253067	0.388377	0	0	3.75842	5.16445	GNAS
oxidized purine DNA binding (GO:0032357)	2022-01-10	0.253067	0.388377	0	0	3.75842	5.16445	RPS3
P-type proton-exporting transporter activity (GO:0008553)	2022-01-10	0.253067	0.388377	0	0	3.75842	5.16445	ATP6V1E1
phosphate ion binding (GO:0042301)	2022-01-10	0.253067	0.388377	0	0	3.75842	5.16445	PNP
protein binding involved in heterotypic cell-cell adhesion (GO:0086080)	2022-01-10	0.253067	0.388377	0	0	3.75842	5.16445	CD47
SH3 domain binding (GO:0017124)	1962-03-01	0.263717	0.403556	0	0	1.72152	2.29458	SYNJ1;DPYSL3;LANCL1
ubiquitin-like protein conjugating enzyme binding (GO:0044390)	1935-02-01	0.26654	0.403842	0	0	2.05109	2.71201	RPS3;PARK7
PDZ domain binding (GO:0030165)	1963-03-01	0.271534	0.403842	0	0	1.69274	2.20677	ATP2B4;F11R;GNG12
semaphorin receptor activity (GO:0017154)	2022-01-11	0.274552	0.403842	0	0	3.3824	4.37214	PLXNA2
alditol:NADP+ 1-oxidoreductase activity (GO:0004032)	2022-01-11	0.274552	0.403842	0	0	3.3824	4.37214	AKR1B1
carbohydrate kinase activity (GO:0019200)	2022-01-11	0.274552	0.403842	0	0	3.3824	4.37214	HK1
carbonate dehydratase activity (GO:0004089)	2022-01-11	0.274552	0.403842	0	0	3.3824	4.37214	CA1
death domain binding (GO:0070513)	2022-01-11	0.274552	0.403842	0	0	3.3824	4.37214	RACK1
DNA-(apurinic or apyrimidinic site) endonuclease activity (GO:0003906)	2022-01-11	0.274552	0.403842	0	0	3.3824	4.37214	RPS3
hyaluronic acid binding (GO:0005540)	2022-01-11	0.274552	0.403842	0	0	3.3824	4.37214	CD44
MAP-kinase scaffold activity (GO:0005078)	2022-01-11	0.274552	0.403842	0	0	3.3824	4.37214	IQGAP1
myosin II binding (GO:0045159)	2022-01-11	0.274552	0.403842	0	0	3.3824	4.37214	GSN
nuclear export signal receptor activity (GO:0005049)	2022-01-11	0.274552	0.403842	0	0	3.3824	4.37214	RAN
phospholipase activator activity (GO:0016004)	2022-01-11	0.274552	0.403842	0	0	3.3824	4.37214	APOC2
protein-arginine N-methyltransferase activity (GO:0016274)	2022-01-11	0.274552	0.403842	0	0	3.3824	4.37214	PRMT1
core promoter sequence-specific DNA binding (GO:0001046)	1937-02-01	0.288009	0.421302	0	0	1.93368	2.40698	NPM1;PARK7
protein serine/threonine kinase activator activity (GO:0043539)	1937-02-01	0.288009	0.421302	0	0	1.93368	2.40698	CALM3;IQGAP1
ribosomal large subunit binding (GO:0043023)	2022-01-12	0.29542	0.425117	0	0	3.07475	3.74922	NPM1
RNA polymerase II CTD heptapeptide repeat kinase activity (GO:0008353)	2022-01-12	0.29542	0.425117	0	0	3.07475	3.74922	MAPK1
alanine transmembrane transporter activity (GO:0022858)	2022-01-12	0.29542	0.425117	0	0	3.07475	3.74922	SLC3A2
aspartic-type peptidase activity (GO:0070001)	2022-01-12	0.29542	0.425117	0	0	3.07475	3.74922	CTSD
transforming growth factor beta-activated receptor activity (GO:0005024)	2022-01-12	0.29542	0.425117	0	0	3.07475	3.74922	ENG
BMP binding (GO:0036122)	2022-01-12	0.29542	0.425117	0	0	3.07475	3.74922	ENG
carboxypeptidase activity (GO:0004180)	1938-02-01	0.298719	0.428703	0	0	1.87987	2.27136	CPB2;PEPD
protein kinase regulator activity (GO:0019887)	1998-04-01	0.311226	0.443468	0	0	1.44062	1.68155	NPM1;GMFB;PRKAR1A;YWHAB
RNA 7-methylguanosine cap binding (GO:0000340)	2022-01-13	0.315689	0.443468	0	0	2.81838	3.24959	CYFIP1
alkali metal ion binding (GO:0031420)	2022-01-13	0.315689	0.443468	0	0	2.81838	3.24959	ATP1A1
titin binding (GO:0031432)	2022-01-13	0.315689	0.443468	0	0	2.81838	3.24959	CALM3
GTPase inhibitor activity (GO:0005095)	2022-01-13	0.315689	0.443468	0	0	2.81838	3.24959	IQGAP1
I-SMAD binding (GO:0070411)	2022-01-13	0.315689	0.443468	0	0	2.81838	3.24959	CTNNB1
microtubule minus-end binding (GO:0051011)	2022-01-13	0.315689	0.443468	0	0	2.81838	3.24959	MACF1
NAD+ binding (GO:0070403)	2022-01-13	0.315689	0.443468	0	0	2.81838	3.24959	GLUD1
regulatory RNA binding (GO:0061980)	1940-02-01	0.320055	0.448414	0	0	1.78075	2.02874	HNRNPA2B1;HNRNPA1
5'-nucleotidase activity (GO:0008253)	2022-01-14	0.335376	0.462557	0	0	2.60145	2.84209	NT5E
arylsulfatase activity (GO:0004065)	2022-01-14	0.335376	0.462557	0	0	2.60145	2.84209	SULF2
endodeoxyribonuclease activity, producing 5'-phosphomonoesters (GO:0016888)	2022-01-14	0.335376	0.462557	0	0	2.60145	2.84209	DNASE1L1
metalloendopeptidase inhibitor activity (GO:0008191)	2022-01-14	0.335376	0.462557	0	0	2.60145	2.84209	FETUB
peptide hormone receptor binding (GO:0051428)	2022-01-14	0.335376	0.462557	0	0	2.60145	2.84209	PSMC5
phosphatase activator activity (GO:0019211)	2022-01-14	0.335376	0.462557	0	0	2.60145	2.84209	CALM3
S-adenosylmethionine-dependent methyltransferase activity (GO:0008757)	1943-02-01	0.351739	0.482661	0	0	1.65019	1.72423	PCMT1;NNMT
1-phosphatidylinositol binding (GO:0005545)	2022-01-15	0.354497	0.482661	0	0	2.41551	2.50501	SNAP91
acidic amino acid transmembrane transporter activity (GO:0015172)	2022-01-15	0.354497	0.482661	0	0	2.41551	2.50501	SLC1A5
cysteine-type endopeptidase activator activity involved in apoptotic process (GO:0008656)	2022-01-15	0.354497	0.482661	0	0	2.41551	2.50501	RACK1
phosphatidylinositol-3-phosphatase activity (GO:0004438)	2022-01-15	0.354497	0.482661	0	0	2.41551	2.50501	SYNJ1
cytokine receptor binding (GO:0005126)	4/105	0.357007	0.484836	0	0	1.34029	1.3805	FKBP1A;SDCBP;TNFSF4;PXDN
thiol-dependent deubiquitinase (GO:0004843)	4/106	0.363559	0.492474	0	0	1.32708	1.34276	USP14;UCHL1;COPS5;OTUB1
phosphotransferase activity, alcohol group as acceptor (GO:0016773)	1975-03-01	0.366197	0.494786	0	0	1.40975	1.41621	PKM;PGM2L1;HK1
C4-dicarboxylate transmembrane transporter activity (GO:0015556)	2022-01-16	0.373069	0.495789	0	0	2.25436	2.22278	SLC1A5
CoA hydrolase activity (GO:0016289)	2022-01-16	0.373069	0.495789	0	0	2.25436	2.22278	ACOT7
DNA binding, bending (GO:0008301)	2022-01-16	0.373069	0.495789	0	0	2.25436	2.22278	HMGB1
nuclear import signal receptor activity (GO:0061608)	2022-01-16	0.373069	0.495789	0	0	2.25436	2.22278	KPNB1
nucleotidase activity (GO:0008252)	2022-01-16	0.373069	0.495789	0	0	2.25436	2.22278	NT5E
phosphatidylinositol-5-phosphate binding (GO:0010314)	2022-01-16	0.373069	0.495789	0	0	2.25436	2.22278	SNX3
zinc ion binding (GO:0008270)	11/336	0.373476	0.495789	0	0	1.14621	1.1289	NPEPPS;MME;ANPEP;ALB;LANCL1;AFM;ADH5;KPNB1;KNG1;LIMS1;SOD1
alcohol dehydrogenase (NADP+) activity (GO:0008106)	2022-01-17	0.391108	0.509015	0	0	2.11335	1.98395	AKR1B1
sulfuric ester hydrolase activity (GO:0008484)	2022-01-17	0.391108	0.509015	0	0	2.11335	1.98395	SULF2
transmembrane-ephrin receptor activity (GO:0005005)	2022-01-17	0.391108	0.509015	0	0	2.11335	1.98395	EPHA2
ephrin receptor activity (GO:0005003)	2022-01-17	0.391108	0.509015	0	0	2.11335	1.98395	EPHA2
four-way junction DNA binding (GO:0000400)	2022-01-17	0.391108	0.509015	0	0	2.11335	1.98395	HMGB1
glutamate receptor binding (GO:0035254)	2022-01-17	0.391108	0.509015	0	0	2.11335	1.98395	GNAS
peptidase activator activity involved in apoptotic process (GO:0016505)	2022-01-17	0.391108	0.509015	0	0	2.11335	1.98395	RACK1
phosphatidylinositol monophosphate phosphatase activity (GO:0052744)	2022-01-17	0.391108	0.509015	0	0	2.11335	1.98395	SYNJ1
deubiquitinase activity (GO:0101005)	4/112	0.402753	0.522334	0	0	1.25297	1.13949	USP14;UCHL1;COPS5;OTUB1
cation transmembrane transporter activity (GO:0008324)	1948-02-01	0.403309	0.522334	0	0	1.47045	1.33524	SLC3A2;SLC1A5
acyl-CoA hydrolase activity (GO:0047617)	2022-01-18	0.408628	0.525379	0	0	1.98893	1.77999	ACOT7
transmembrane receptor protein serine/threonine kinase activity (GO:0004675)	2022-01-18	0.408628	0.525379	0	0	1.98893	1.77999	ENG
retinoic acid receptor binding (GO:0042974)	2022-01-18	0.408628	0.525379	0	0	1.98893	1.77999	ACTN4
amino acid transmembrane transporter activity (GO:0015171)	1949-02-01	0.413394	0.530223	0	0	1.43909	1.27122	SLC3A2;SLC1A5
metalloendopeptidase activity (GO:0004222)	1982-03-01	0.420693	0.538285	0	0	1.28437	1.11207	MME;MMP1;ADAM10
methyltransferase activity (GO:0008168)	1950-02-01	0.423394	0.539142	0	0	1.40903	1.21099	NNMT;PRMT1
potassium channel regulator activity (GO:0015459)	1950-02-01	0.423394	0.539142	0	0	1.40903	1.21099	YWHAE;FLNA
ankyrin binding (GO:0030506)	2022-01-19	0.425645	0.540712	0	0	1.87834	1.60438	SPTBN1
inorganic cation transmembrane transporter activity (GO:0022890)	1951-02-01	0.433305	0.549128	0	0	1.3802	1.15428	SLC12A2;ATP6V1B2
calcium channel activity (GO:0005262)	1984-03-01	0.435992	0.551218	0	0	1.25253	1.03976	ANXA2;ANXA6;ITGAV
transcription coactivator binding (GO:0001223)	2022-01-20	0.442174	0.552457	0	0	1.77939	1.45207	RPL23
ATPase activator activity (GO:0001671)	2022-01-20	0.442174	0.552457	0	0	1.77939	1.45207	ATP1B1
endodeoxyribonuclease activity (GO:0004520)	2022-01-20	0.442174	0.552457	0	0	1.77939	1.45207	RPS3
microtubule plus-end binding (GO:0051010)	2022-01-20	0.442174	0.552457	0	0	1.77939	1.45207	PAFAH1B1
nucleoside monophosphate kinase activity (GO:0050145)	2022-01-20	0.442174	0.552457	0	0	1.77939	1.45207	AK1
transcription coregulator binding (GO:0001221)	1953-02-01	0.452847	0.561826	0	0	1.32594	1.05041	RPL23;CTNNB1
L-amino acid transmembrane transporter activity (GO:0015179)	1953-02-01	0.452847	0.561826	0	0	1.32594	1.05041	SLC3A2;SLC1A5
nuclear receptor coactivator activity (GO:0030374)	1953-02-01	0.452847	0.561826	0	0	1.32594	1.05041	ACTN1;ACTN4
nuclear receptor binding (GO:0016922)	4/120	0.454241	0.562242	0	0	1.16607	0.92018	CTNNB1;PARK7;ACTN4;YWHAH
cysteine-type endopeptidase inhibitor activity involved in apoptotic process (GO:0043027)	2022-01-21	0.458227	0.565857	0	0	1.69033	1.31912	PRDX5
RNA polymerase II-specific DNA-binding transcription factor binding (GO:0061629)	6/190	0.46616	0.574317	0	0	1.10268	0.841594	PSMA6;NPM1;ANXA4;HSPB1;CTNNB1;ACTN4
TBP-class protein binding (GO:0017025)	2022-01-22	0.47382	0.578387	0	0	1.60976	1.20237	PSMC5
bHLH transcription factor binding (GO:0043425)	2022-01-22	0.47382	0.578387	0	0	1.60976	1.20237	FHL2
poly(A) binding (GO:0008143)	2022-01-22	0.47382	0.578387	0	0	1.60976	1.20237	HNRNPDL
protein kinase A regulatory subunit binding (GO:0034237)	2022-01-22	0.47382	0.578387	0	0	1.60976	1.20237	EZR
microtubule motor activity (GO:0003777)	1956-02-01	0.481422	0.584977	0	0	1.25208	0.915288	DYNC1I2;KIF5B
receptor tyrosine kinase binding (GO:0030971)	1956-02-01	0.481422	0.584977	0	0	1.25208	0.915288	RACK1;CPNE3
triglyceride lipase activity (GO:0004806)	2022-01-23	0.488964	0.586094	0	0	1.53651	1.09932	LCAT
cyclic-nucleotide phosphodiesterase activity (GO:0004112)	2022-01-23	0.488964	0.586094	0	0	1.53651	1.09932	CNP
DNA replication origin binding (GO:0003688)	2022-01-23	0.488964	0.586094	0	0	1.53651	1.09932	HSPD1
fibroblast growth factor receptor binding (GO:0005104)	2022-01-23	0.488964	0.586094	0	0	1.53651	1.09932	NPTN
gamma-tubulin binding (GO:0043015)	2022-01-23	0.488964	0.586094	0	0	1.53651	1.09932	NDRG1
phosphatidylinositol phospholipase C activity (GO:0004435)	2022-01-23	0.488964	0.586094	0	0	1.53651	1.09932	PLCB1
phosphatidylinositol binding (GO:0035091)	1992-03-01	0.495502	0.592593	0	0	1.13947	0.800116	PITPNB;PITPNA;SNAP91
methyl-CpG binding (GO:0008327)	2022-01-24	0.503673	0.596988	0	0	1.46963	1.00791	PRMT1
nuclear localization sequence binding (GO:0008139)	2022-01-24	0.503673	0.596988	0	0	1.46963	1.00791	KPNB1
phosphatidylinositol-3,5-bisphosphate binding (GO:0080025)	2022-01-24	0.503673	0.596988	0	0	1.46963	1.00791	SNX3
protein phosphatase 2A binding (GO:0051721)	2022-01-24	0.503673	0.596988	0	0	1.46963	1.00791	PTPA
phospholipase C activity (GO:0004629)	2022-01-25	0.51796	0.609949	0	0	1.40832	0.926474	PLCB1
protein-cysteine S-palmitoyltransferase activity (GO:0019706)	2022-01-25	0.51796	0.609949	0	0	1.40832	0.926474	GLUL
transmembrane receptor protein kinase activity (GO:0019199)	1960-02-01	0.518055	0.609949	0	0	1.16549	0.766515	TEK;EPHA2
general transcription initiation factor binding (GO:0140296)	2022-01-26	0.531836	0.62341	0	0	1.35192	0.853628	PSMC5
phosphatidylinositol-4-phosphate binding (GO:0070273)	2022-01-26	0.531836	0.62341	0	0	1.35192	0.853628	SNX3
protein kinase activator activity (GO:0030295)	1963-02-01	0.544376	0.636398	0	0	1.108	0.673792	CALM3;IQGAP1
androgen receptor binding (GO:0050681)	2022-01-27	0.545313	0.636398	0	0	1.29985	0.788225	PARK7
chloride channel activity (GO:0005254)	1964-02-01	0.552925	0.643193	0	0	1.09007	0.645906	CLIC4;CLIC1
sodium ion transmembrane transporter activity (GO:0015081)	2022-01-28	0.558403	0.643193	0	0	1.25165	0.729302	SLC3A2
tumor necrosis factor receptor superfamily binding (GO:0032813)	2022-01-28	0.558403	0.643193	0	0	1.25165	0.729302	TNFSF4
monocarboxylic acid transmembrane transporter activity (GO:0008028)	2022-01-28	0.558403	0.643193	0	0	1.25165	0.729302	SLC16A3
poly-purine tract binding (GO:0070717)	2022-01-28	0.558403	0.643193	0	0	1.25165	0.729302	HNRNPDL
receptor antagonist activity (GO:0048019)	2022-01-28	0.558403	0.643193	0	0	1.25165	0.729302	PXDN
dicarboxylic acid transmembrane transporter activity (GO:0005310)	2022-01-29	0.571116	0.650779	0	0	1.20688	0.67605	SLC1A5
mitogen-activated protein kinase binding (GO:0051019)	2022-01-29	0.571116	0.650779	0	0	1.20688	0.67605	PRMT1
palmitoyltransferase activity (GO:0016409)	2022-01-29	0.571116	0.650779	0	0	1.20688	0.67605	GLUL
phospholipase A2 activity (GO:0004623)	2022-01-29	0.571116	0.650779	0	0	1.20688	0.67605	PRDX6
pre-mRNA binding (GO:0036002)	2022-01-29	0.571116	0.650779	0	0	1.20688	0.67605	HNRNPA1
ligand-gated channel activity (GO:0022834)	2022-01-30	0.583465	0.663426	0	0	1.1652	0.627779	ANXA6
anion channel activity (GO:0005253)	1968-02-01	0.585974	0.664856	0	0	1.0238	0.547199	CLIC4;CLIC1
alpha-tubulin binding (GO:0043014)	2022-01-31	0.595458	0.66989	0	0	1.12631	0.583905	DIP2B
histone acetyltransferase activity (GO:0004402)	2022-01-31	0.595458	0.66989	0	0	1.12631	0.583905	ARRB1
Hsp70 protein binding (GO:0030544)	2022-01-31	0.595458	0.66989	0	0	1.12631	0.583905	RPS3
ligand-gated ion channel activity (GO:0015276)	2022-01-31	0.595458	0.66989	0	0	1.12631	0.583905	ANXA6
SH2 domain binding (GO:0042169)	1932-01-01	0.607107	0.677255	0	0	1.08992	0.543925	RACK1
chemoattractant activity (GO:0042056)	1932-01-01	0.607107	0.677255	0	0	1.08992	0.543925	HMGB1
histone methyltransferase activity (GO:0042054)	1932-01-01	0.607107	0.677255	0	0	1.08992	0.543925	PRMT1
potassium ion transmembrane transporter activity (GO:0015079)	1932-01-01	0.607107	0.677255	0	0	1.08992	0.543925	SLC12A2
DNA secondary structure binding (GO:0000217)	1933-01-01	0.61842	0.68843	0	0	1.0558	0.507405	HMGB1
phospholipase activity (GO:0004620)	1973-02-01	0.624696	0.693961	0	0	0.951454	0.44765	PRDX6;GPLD1
frizzled binding (GO:0005109)	1934-01-01	0.629409	0.696284	0	0	1.02376	0.473973	SDCBP
retinoid binding (GO:0005501)	1934-01-01	0.629409	0.696284	0	0	1.02376	0.473973	RBP4
ubiquitin conjugating enzyme activity (GO:0061631)	1935-01-01	0.640081	0.703692	0	0	0.993595	0.443302	UBE2N
estrogen receptor binding (GO:0030331)	1935-01-01	0.640081	0.703692	0	0	0.993595	0.443302	CTNNB1
phosphatidylinositol-3,4,5-trisphosphate binding (GO:0005547)	1935-01-01	0.640081	0.703692	0	0	0.993595	0.443302	IQGAP1
phosphoric diester hydrolase activity (GO:0008081)	1936-01-01	0.650447	0.71361	0	0	0.965157	0.415109	GPLD1
voltage-gated calcium channel activity (GO:0005245)	1937-01-01	0.660515	0.720192	0	0	0.938298	0.389146	ITGAV
hydrolase activity, hydrolyzing O-glycosyl compounds (GO:0004553)	1937-01-01	0.660515	0.720192	0	0	0.938298	0.389146	CTBS
phosphotyrosine residue binding (GO:0001784)	1937-01-01	0.660515	0.720192	0	0	0.938298	0.389146	PFN1
GTPase regulator activity (GO:0030695)	6/233	0.663986	0.722492	0	0	0.891803	0.365189	GDI1;RAP1GDS1;ARRB1;IQGAP1;PLCB1;DNM1L
ubiquitin-like protein conjugating enzyme activity (GO:0061650)	1938-01-01	0.670293	0.726379	0	0	0.912892	0.365193	UBE2N
pentosyltransferase activity (GO:0016763)	1938-01-01	0.670293	0.726379	0	0	0.912892	0.365193	PNP
N-acyltransferase activity (GO:0016410)	1939-01-01	0.67979	0.733676	0	0	0.888823	0.34306	TGM2
phosphatidylinositol-3-phosphate binding (GO:0032266)	1939-01-01	0.67979	0.733676	0	0	0.888823	0.34306	SNX3
proton transmembrane transporter activity (GO:0015078)	1940-01-01	0.689014	0.742123	0	0	0.865988	0.322575	ATP6V1B2
carboxylic acid binding (GO:0031406)	1941-01-01	0.697973	0.75025	0	0	0.844294	0.303587	GLUD1
mRNA 3'-UTR binding (GO:0003730)	1985-02-01	0.706069	0.757419	0	0	0.81339	0.283094	HNRNPA2B1;CRYZ
single-stranded RNA binding (GO:0003727)	1945-01-01	0.731304	0.782908	0	0	0.767382	0.240133	HNRNPA1
tRNA binding (GO:0000049)	1949-01-01	0.760963	0.811388	0	0	0.703288	0.192118	EEF1A1
lipase activity (GO:0016298)	1949-01-01	0.760963	0.811388	0	0	0.703288	0.192118	LCAT
endonuclease activity (GO:0004519)	1951-01-01	0.774543	0.822565	0	0	0.675087	0.172473	RPS3
polyubiquitin modification-dependent protein binding (GO:0031593)	1951-01-01	0.774543	0.822565	0	0	0.675087	0.172473	VCP
cation channel activity (GO:0005261)	1998-02-01	0.777074	0.823605	0	0	0.702771	0.177253	ANXA2;ANXA6
pyrophosphatase activity (GO:0016462)	1954-01-01	0.793483	0.839321	0	0	0.636776	0.147301	PPA1
phosphatidylinositol phosphate binding (GO:1901981)	2/102	0.795686	0.839978	0	0	0.67452	0.154162	SNX3;IQGAP1
carboxylic acid transmembrane transporter activity (GO:0046943)	1957-01-01	0.810834	0.85258	0	0	0.60257	0.126354	SLC16A3
hydrolase activity, acting on carbon-nitrogen (but not peptide) bonds, in linear amides (GO:0016811)	1957-01-01	0.810834	0.85258	0	0	0.60257	0.126354	TGM2
protein tyrosine kinase activity (GO:0004713)	2/108	0.821028	0.861592	0	0	0.636142	0.125446	TEK;EPHA2
GTPase activator activity (GO:0005096)	7/336	0.852952	0.893326	0	0	0.715313	0.113772	EEF1B2;RAP1A;RAP1GDS1;ARRB1;IQGAP1;PLCB1;DNM1L
ribonuclease activity (GO:0004540)	1966-01-01	0.854632	0.893326	0	0	0.518896	0.0815106	AZGP1
protein tyrosine phosphatase activity (GO:0004725)	1974-01-01	0.884983	0.923234	0	0	0.46184	0.0564306	ACP1
hormone activity (GO:0005179)	1978-01-01	0.897696	0.93466	0	0	0.437757	0.0472443	AGT
ion channel activity (GO:0005216)	1984-01-01	0.914184	0.949964	0	0	0.405986	0.0364264	ANXA6
growth factor activity (GO:0008083)	1987-01-01	0.921405	0.954215	0	0	0.391763	0.0320681	AGT
organic anion transmembrane transporter activity (GO:0008514)	2/144	0.921869	0.954215	0	0	0.473982	0.0385597	SLC3A2;SLC1A5
cytokine receptor activity (GO:0004896)	1988-01-01	0.923674	0.954224	0	0	0.38724	0.0307453	CD44
guanyl-nucleotide exchange factor activity (GO:0005085)	2/149	0.930631	0.959544	0	0	0.457741	0.0329081	EEF1B2;RAP1A
voltage-gated cation channel activity (GO:0022843)	1997-01-01	0.94137	0.968335	0	0	0.350773	0.0211934	ITGAV
receptor ligand activity (GO:0048018)	5/307	0.942804	0.968335	0	0	0.555449	0.0327141	DPP4;GDF15;APOA1;HMGB1;AGT
cytokine activity (GO:0005125)	2/173	0.961209	0.985332	0	0	0.393007	0.0155486	GDF15;HMGB1
protein serine/threonine kinase activity (GO:0004674)	5/344	0.971281	0.993738	0	0	0.493867	0.0143912	CSNK2A1;ILK;MAPK1;CPNE3;MAPK3
transcription regulatory region nucleic acid binding (GO:0001067)	2/212	0.985354	0.999996	0	0	0.319372	0.0047122	BASP1;HMGB1
DNA binding (GO:0003677)	14/811	0.987492	0.999996	0	0	0.583275	0.00734177	SERPINA3;NME2;PARK7;HMGB1;RPL7;HSPD1;SUB1;PCBP1;ALB;PCBP2;RPS3;HNRNPA1;CUL4B;DNASE1L1
ubiquitin-protein transferase activity (GO:0004842)	5/392	0.988877	0.999996	0	0	0.431525	0.0048266	CDC42;UBE2N;LMO7;CUL4B;UBE2M
transcription cis-regulatory region binding (GO:0000976)	8/549	0.990221	0.999996	0	0	0.492497	0.0048396	PRDX5;NPM1;BASP1;RPS3;ENO1;PARK7;ACTN4;HMGB1
DNA-binding transcription repressor activity, RNA polymerase II-specific (GO:0001227)	1/256	0.999453	0.999996	0	0	0.130969	7.16476e-05	ENO1
ubiquitin protein ligase activity (GO:0061630)	1/263	0.999555	0.999996	0	0	0.127424	5.67497e-05	CDC42
ubiquitin-like protein ligase activity (GO:0061659)	1/270	0.999637	0.999996	0	0	0.124063	4.49928e-05	CDC42
G protein-coupled receptor activity (GO:0004930)	1/283	0.999752	0.999996	0	0	0.118263	2.93138e-05	LANCL1
RNA polymerase II transcription regulatory region sequence-specific DNA binding (GO:0000977)	3/1359	0.999995	0.999996	0	0	0.0698875	3.57907e-07	RPS3;ENO1;ACTN4
double-stranded DNA binding (GO:0003690)	3/651	0.999995	0.999996	0	0	0.151976	7.60724e-07	RPS3;PARK7;HMGB1
sequence-specific double-stranded DNA binding (GO:1990837)	3/712	0.999996	0.999996	0	0	0.13845	6.08549e-07	BASP1;HMGB1;HSPD1
sequence-specific DNA binding (GO:0043565)	2/707	0.999996	0.999996	0	0	0.0926813	3.92348e-07	PRMT1;NCL
